# Supplementary material for: Improving Cuticle Thickness and Quality Traits in Table Grape cv. ‘Italia’ Using Pre-Harvest Treatments
Source: Plants (Basel). 2024 Aug 28;13(17):2400. doi: 10.3390/plants13172400 (PMC11396816; doi:10.3390/plants13172400)
Supplement: Supplementary file 1 [file plants-13-02400-s001.zip]

Archive with 1 entries (1 files):
- plants-3156156-supplementary.pdf
